# Supplementary material for: Development and validation of a CECT-based radiomics model for predicting IL1B expression and prognosis of head and neck squamous cell carcinoma
Source: Front Oncol. 2023 Mar 10;13:1121485. doi: 10.3389/fonc.2023.1121485 (PMC10036854; doi:10.3389/fonc.2023.1121485)
Supplement: Supplementary Table 1 — The 107 radiomic features extracted with pyradiomics and their intraclass correlation coefficients. [file Table_1.csv]

	original_shape_Elongation	original_shape_Flatness	original_shape_LeastAxisLength	original_shape_MajorAxisLength	original_shape_Maximum2DDiameterColumn	original_shape_Maximum2DDiameterRow	original_shape_Maximum2DDiameterSlice	original_shape_Maximum3DDiameter	original_shape_MeshVolume	original_shape_MinorAxisLength	original_shape_Sphericity	original_shape_SurfaceArea	original_shape_SurfaceVolumeRatio	original_shape_VoxelVolume	original_firstorder_10Percentile	original_firstorder_90Percentile	original_firstorder_Energy	original_firstorder_Entropy	original_firstorder_InterquartileRange	original_firstorder_Kurtosis	original_firstorder_Maximum	original_firstorder_MeanAbsoluteDeviation	original_firstorder_Mean	original_firstorder_Median	original_firstorder_Minimum	original_firstorder_Range	original_firstorder_RobustMeanAbsoluteDeviation	original_firstorder_RootMeanSquared	original_firstorder_Skewness	original_firstorder_TotalEnergy	original_firstorder_Uniformity	original_firstorder_Variance	original_glcm_Autocorrelation	original_glcm_ClusterProminence	original_glcm_ClusterShade	original_glcm_ClusterTendency	original_glcm_Contrast	original_glcm_Correlation	original_glcm_DifferenceAverage	original_glcm_DifferenceEntropy	original_glcm_DifferenceVariance	original_glcm_Id	original_glcm_Idm	original_glcm_Idmn	original_glcm_Idn	original_glcm_Imc1	original_glcm_Imc2	original_glcm_InverseVariance	original_glcm_JointAverage
value	0.960755364257175	0.982424947222116	0.997222257801196	0.999081287675153	0.998393837523808	0.998262844518156	0.995860923542916	0.997406262251868	0.999268240202394	0.998219209618101	0.985512814220092	0.998957322144497	0.987024982719516	0.999272996285051	0.99992864944898	0.999695273002933	0.999333062854485	0.995575786237526	0.997055739140166	0.986089444169228	0.972392495493805	0.988984856437564	0.999906945351651	0.999927293504533	0.965688984553919	0.964024382792677	0.996141514596029	0.999897477798588	0.985591944917692	0.999333062854485	0.997894891776462	0.966896769247906	0.961621796611959	0.899979298478825	0.930878610396558	0.962305132584183	0.973128984983049	0.991758880153417	0.991260059498751	0.99431332465174	0.970228726795147	0.997661912127131	0.997312100671041	0.872265492944169	0.948142207427719	0.995793619196502	0.996190219259318	0.999033259341212	0.935104777234697
[truncated: 58 more columns]
