# Supplementary material for: Development and validation of a CECT-based radiomics model for predicting IL1B expression and prognosis of head and neck squamous cell carcinoma
Source: Front Oncol. 2023 Mar 10;13:1121485. doi: 10.3389/fonc.2023.1121485 (PMC10036854; doi:10.3389/fonc.2023.1121485)
Supplement: Supplementary Table 2 — Clinicopathological characteristics and IL1B expression of HNSCC tissues in training and validation cohorts. [file Table_2.csv]

Variables	Total (n = 139)	Training (n = 84)	Validation (n = 55)	P
IL1B, n (%)				1
Low	75 (54)	45 (54)	30 (55)
High	64 (46)	39 (46)	25 (45)
Age, n (%)				0.449
~59	64 (46)	36 (43)	28 (51)
60~	75 (54)	48 (57)	27 (49)
Gender, n (%)				0.985
Female	34 (24)	20 (24)	14 (25)
Male	105 (76)	64 (76)	41 (75)
Radiotherapy, n (%)				1
NO	68 (49)	41 (49)	27 (49)
YES	71 (51)	43 (51)	28 (51)
Chemotherapy, n (%)				0.577
NO	96 (69)	60 (71)	36 (65)
YES	43 (31)	24 (29)	19 (35)
Primary_tumor_site, n (%)				0.823
Larynx	34 (24)	19 (23)	15 (27)
Oral Cavity	84 (60)	52 (62)	32 (58)
Oropharynx/Hypopharynx	21 (15)	13 (15)	8 (15)
HPV_status, n (%)				1
Negative	15 (11)	9 (11)	6 (11)
Positive/Unknown	124 (89)	75 (89)	49 (89)
Perineural_invasion, n (%)				0.299
NO	48 (35)	29 (35)	19 (35)
Unknown	49 (35)	26 (31)	23 (42)
YES	42 (30)	29 (35)	13 (24)
T_stage, n (%)				0.673
T1/T2	42 (30)	27 (32)	15 (27)
T3/T4/TX/Unknown	97 (70)	57 (68)	40 (73)
N_stage, n (%)				0.758
N0	54 (39)	34 (40)	20 (36)
N1/N2/N3/NX/Unknown	85 (61)	50 (60)	35 (64)
M_satge, n (%)				0.24
M0	66 (47)	36 (43)	30 (55)
M1/MX/Unknown	73 (53)	48 (57)	25 (45)
Grade, n (%)				0.477
G1/G2	97 (70)	61 (73)	36 (65)
G3/G4/GX	42 (30)	23 (27)	19 (35)
OS, n (%)				0.545
0	88 (63)	51 (61)	37 (67)
1	51 (37)	33 (39)	18 (33)
OS.time, Median (Q1,Q3)	29.63 (14.42, 49.07)	30.8 (13.51, 49.52)	26.53 (15.05, 45.65)	0.416
