# Supplementary material for: Development and validation of a CECT-based radiomics model for predicting IL1B expression and prognosis of head and neck squamous cell carcinoma
Source: Front Oncol. 2023 Mar 10;13:1121485. doi: 10.3389/fonc.2023.1121485 (PMC10036854; doi:10.3389/fonc.2023.1121485)
Supplement: Supplementary Table 3 — The 20 radiomic features selected using mRMR algorithm. mRMR, maximum-relevance minimum-redundancy. [file Table_3.csv]

	var_mRMR	scores
1	original_glcm_ClusterProminence	-0.0440276788078214
2	original_glszm_LargeAreaHighGrayLevelEmphasis	-0.0443987310992305
3	original_glrlm_GrayLevelNonUniformityNormalized	-0.0410760071568064
4	original_ngtdm_Coarseness	-0.0352020374325446
5	original_gldm_LargeDependenceHighGrayLevelEmphasis	-0.0323830663945563
6	original_gldm_DependenceVariance	-0.0325310781840011
7	original_glszm_LargeAreaEmphasis	-0.0241040186738339
8	original_shape_Flatness	-0.0242974592892933
9	original_glcm_ClusterShade	-0.0228341231889222
10	original_shape_Sphericity	-0.021492812661216
11	original_glszm_SmallAreaEmphasis	-0.0127378219561488
12	original_firstorder_Kurtosis	-0.0108606350824321
13	original_glcm_Imc1	-0.00988714677958344
14	original_glszm_GrayLevelNonUniformity	-0.0106966112691842
15	original_gldm_DependenceNonUniformityNormalized	-0.0108654316747011
16	original_firstorder_Median	-0.0032478775689341
17	original_shape_Elongation	-0.000123072944766648
18	original_ngtdm_Contrast	0.00207291560254719
19	original_gldm_SmallDependenceHighGrayLevelEmphasis	0.00692800687702469
20	original_firstorder_Skewness	0.0152230418437076
