# Supplementary material for: Development and validation of a CECT-based radiomics model for predicting IL1B expression and prognosis of head and neck squamous cell carcinoma
Source: Front Oncol. 2023 Mar 10;13:1121485. doi: 10.3389/fonc.2023.1121485 (PMC10036854; doi:10.3389/fonc.2023.1121485)
Supplement: Supplementary Table 4 — The three radiomic features and their importance in the radiomics model. [file Table_4.csv]

Radiomic feature	Importance
firstorder_Kurtosis	25.02592852
shape_Sphericity	23.62699026
glszm_SmallAreaEmphasis	17.69111226
